# Supplementary material for: Apportionment and Spatial Pattern Analysis of Soil Heavy Metal Pollution Sources Related to Industries of Concern in a County in Southwestern China
Source: Int J Environ Res Public Health. 2022 Jun 16;19(12):7421. doi: 10.3390/ijerph19127421 (PMC9223715; doi:10.3390/ijerph19127421)
Supplement: Supplementary file 1 [file ijerph-19-07421-s001.zip]

Archive with 1 entries (1 files):
- ijerph-1667334-supplementary.pdf
